# Supplementary material for: Human milk microbiota in sub-acute lactational mastitis induces inflammation and undergoes changes in composition, diversity and load
Source: Sci Rep. 2020 Oct 28;10:18521. doi: 10.1038/s41598-020-74719-0 (PMC7595153; doi:10.1038/s41598-020-74719-0)
Supplement: Supplementary file 2 — Supplementary Tables. [file 41598_2020_74719_MOESM2_ESM.xlsx]

## Sheet: Table S1
Taxon	Controls_DNA	SAM_t0_DNA	SAM_t1_DNA	Controls_cDNA	SAcM_t0_cDNA	SAcM_t1_cDNA
f__Streptococcaceae;g__Streptococcus	45.2498	55.5705	67.7347	35.7918	46.7575	59.3362
f__Staphylococcaceae;g__Staphylococcus	14.8481	24.7614	8.02165	11.9216	20.6841	9.14499
f__Micrococcaceae;g__Rothia	2.51122	0.736215	3.88948	4.95022	5.16653	4.63485
f__Corynebacteriaceae;g__Corynebacterium	4.53472	5.76805	3.44947	3.06987	2.90213	1.54127
f__Moraxellaceae;g__Acinetobacter	11.6629	0.384266	2.7832	2.73497	2.47107	0.719667
f__Lactobacillaceae;g__Lactobacillus	2.26253	3.15811	1.39337	4.93373	1.26296	3.61084
f__Enterobacteriaceae;g__	1.26485	0.413201	0.13144	6.60526	3.75899	2.93427
f__Streptococcaceae;g__Lactococcus	1.54007	0.626319	0.306959	5.94079	2.60495	2.95637
f__Pseudomonadaceae;g__Pseudomonas	5.20625	0.493346	2.07343	2.2305	0.598168	0.976759
f__Propionibacteriaceae;g__Propionibacterium	2.11866	0.65077	1.49341	1.86264	0.971492	1.65416
f__Gemellaceae;g__	0.627919	1.64268	1.50207	0.709493	2.02942	1.81987
f__Veillonellaceae;g__Veillonella	1.57729	1.30043	2.72134	0.627102	0.328026	0.932995
f__Actinomycetaceae;g__Actinomyces	0.174083	0.255931	0.44482	0.238259	1.42077	1.96456
f__Bifidobacteriaceae;g__Bifidobacterium	1.66469	0.1408	0.190922	0.431499	0.131584	0.122019
f__Neisseriaceae;g__Neisseria	0.0661792	0.541995	0.214859	0.275672	0.58699	0.150678
f__Pasteurellaceae;g__Haemophilus	0.201456	0.294524	0.901617	0.122539	0.0934689	0.116102
f__Lachnospiraceae;g__Ruminococcus	0.440384	0.230125	0.0453358	0.78553	0.151067	0
f__Rhodobacteraceae;g__Paracoccus	0.131339	0	0	0.973456	0.207415	0.167355
f__Pseudomonadaceae;g__	0.0952227	0	0	0.869019	0.203098	0.203019
f__Clostridiaceae;g__	0	0	0	1.12874	0.109453	0.101623
f__Neisseriaceae;g__	0.260956	0.0921144	0.228115	0.469371	0.105337	0.179337
f__Enterococcaceae;g__Enterococcus	0.394373	0.264526	0.0788739	0.260894	0.187581	0.0817449
f__Bacillaceae;g__Anaerobacillus	0	0	0	0.526382	0.263204	0.402315
f__Micrococcaceae;g__Micrococcus	0	0	0	0.645911	0.243205	0.262352
f__Prevotellaceae;g__Prevotella	0	0.0815763	0.312854	0	0.0693401	0.339544
Others	3.16705	2.59314	2.0821	11.8947	6.6922	5.64716

## Sheet: Table S2
Taxon	AM24_t0_DNA	AM24_t1_DNA	AM28_t0_DNA	AM28_t1_DNA	AM31_t0_DNA	AM31_t1_DNA	C12_DNA	C14_DNA	C16_DNA	C26_DNA	C3_DNA	C33_DNA	C34_DNA	C35_DNA	C36_DNA	C37_DNA	C38_DNA	C39_DNA	C40_DNA	C41_DNA	C42_DNA	C43_DNA	C44_DNA	C45_DNA	C46_DNA	C47_DNA	C5_DNA	C48_DNA	C90_DNA	C91_DNA	SAM1_t0_DNA	SAM1_t1_DNA	SAM10_t0_DNA	SAM10_t1_DNA	SAM11_t0_DNA	SAM11_t1_DNA	SAM13_t0_DNA	SAM15_t0_DNA	SAM15_t1_DNA	SAM17_t0_DNA	SAM17_t1_DNA	SAM18_t0_DNA	SAM19_t0_DNA	SAM19_t1_DNA	SAM2_t0_DNA	SAM2_t1_DNA	SAM20_t0_DNA	SAM21_t0_DNA	SAM21_t1_DNA
Acinetobacter_johnsonii	0	2.63808	0.215054	0	0	14.4152	0	0.0773395	0	0	0.424034	40.4465	7.1152	0.637819	24.3567	68.7394	18.8318	35.5336	32.4936	10.1441	0.758113	51.3859	0	0.38642	80.7446	13.5184	0	0.3125	0.674195	0.00917011	0.00758581	4.35481	0	1.20985	0.191975	1.45642	0	0.126542	3.35695	0.814159	0.544224	0.0640948	0.0301296	1.4923	0.380469	1.08448	0.0442758	0.371201	2.54683
Rothia_mucilaginosa	0	0.00184481	5.21505	0.0552238	0.0101856	4.88337	1.02582	3.01624	0.630418	0	0.232019	0.432676	0.419297	29.446	0.0327082	0.819566	0	0.128346	3.72456	0.383537	0.00708516	1.96558	0.0972763	0	0.10008	29.3105	0.118634	0.380435	0.349739	0.110041	10.6467	0.294284	0.0356198	0.0834376	0.844692	0.0255512	7.76359	0.518032	0.452525	0.434893	12.4184	0	0.0451943	0.235627	0	0.0810825	0.0759013	0.371201	1.59946
Propionibacterium_acnes	0.0130523	3.42213	12.6344	0.0920396	0.0387052	1.86273	1.02582	7.42459	1.14263	0.0346048	76.6301	1.12063	0.0578341	0.0250125	1.50458	0.546377	0.687181	1.81518	0.128433	0.06884	0.474706	0.326087	2.23735	0.95225	0.930745	0.216839	0.547332	0.874094	2.62515	1.21045	0.102408	1.5279	0.0203542	0.146016	0.0767902	0.638779	0.0626096	1.25751	0.916772	1.3426	0.484022	0.00346458	0.150648	0.581213	0.933056	0.253383	0.113852	8.49122	0.5229
Veillonella_dispar	0	0.531306	0.268817	0	0.619283	5.10153	0.307745	0	0.275808	0	0	0.00432676	1.47638	11.0774	0	4.99545	0.444647	0.275028	2.12409	0	0	0.0452899	0	0	0.010008	10.2286	0.994904	0.923913	2.7937	0.238423	0.0303433	0.202134	0.111948	0	0	0.00365017	2.40003	2.25008	0.0363173	1.56258	2.19616	0	0	0.035344	0	1.65712	0.373182	0.204934	0
Bifidobacterium_longum	0.0783136	0	0.483871	0	0	0.738379	1.38485	0	1.30024	0.0346048	0.00800064	47.2525	0	0	0	0	0	0	0.0197589	0	0	0	0	0	0.0900721	0	0.00539243	0	0.0252823	0.0183402	0.0151716	0.00297256	0	0.0625782	0.191975	0.00730034	0.0918274	0.00790889	0	0	0	0	0.0150648	0	0	0	0	0.00386668	0.279905
Haemophilus_parainfluenzae	0	0.0682581	0	0	0.162969	0.100688	0	0	0.275808	0	0.00800064	0.142783	0	0.134442	0.566943	0	0	3.07114	0.316143	0.855583	0.325918	0	0.0972763	0.124206	0.0900721	0.210644	0.0134811	0	0	0.0917011	0	0.0148628	0.544474	0.156446	0.0191975	0.0766535	0.313048	0.0909522	0.0163332	0	0	0.00173229	0	0	0	0	1.17647	0.0773335	0.00922765
Corynebacterium_kroppenstedtii	0.0391568	0.00922407	0	0.00409065	0	0	0	0	0	0	4.55236	0.190377	0	0.112556	0	0	0	2.47525	0.474215	0.319614	0	0	0	0	0	0.130103	1.84421	0.421196	0	0.0917011	0	0	0	0	1.26704	13.272	0.0125219	0	0	0	0.00963229	0	38.596	0.50267	0	0	0	0	0
Lactobacillus_zeae	0	0.280412	0	0	0	0.822286	0	0	0	0	0.480038	0	0	0.0281391	0	0	0	0	0.780478	0	0	0.0452899	0.291829	0	0.460368	0.0557586	0.0970638	0.149457	0.610989	0.0641907	0	0.0178354	0	0.0312891	0	0.270112	0.00417397	0	1.07953	0	0.0192646	0	0.0602591	0	0	0.0101353	0	0	0
Pseudomonas_stutzeri	0	0.0516548	0	0	0	0	0.0170969	0	0	0	0	0	0	0.0687844	0	0.13009	0.0050528	0.146681	0	0	0	0	0	0.19321	0.040032	0.0061954	0.1429	0	0.463509	0	0	0.0208079	0	0	0	0.0949044	0	0	0	0.0151707	0.00240807	0	0	0	0	0	0	0.108267	0
Ruminococcus_gnavus	0.00652614	0.123603	0	0	0	0	0.188066	0	0	0	0.0960077	0.0562478	0	0.0250125	7.57741	0	0.0858976	0	0	0.00491715	0.595154	0.0271739	0.972763	2.56693	0.380304	0.0061954	0.12133	0.0317029	5.77701	0.8895	0	0.095122	0.00254427	0	0.115185	0	0	0.03559	0.0841639	0.00505689	0	0.00519687	0	0	0	0.00506765	0.0632511	0.0966669	0
Corynebacterium_simulans	0	0	0	0	0	0	0	0.0773395	0	0	0	0.00865351	0	0.0156328	0	0.0650449	0	25.8526	0.0592768	0	0	17.7446	0	0.0690036	0.05004	0.0061954	0	0	0	0.0458505	0.0113787	0	0.0254427	0	0	0	0	0	0	0	0.00240807	0	0	0	0	0.0253383	0	0	0
Collinsella_aerofaciens	0	0.00184481	0	0	0	0.100688	0	0	0.315209	0.00798573	0	0	0	0.00625313	0	0	0	0.30253	0	0	0.0566813	0	0.486381	0.207011	0.05004	0.0371724	0.0350508	0.13587	1.27254	0.440165	0	0.00297256	0	0	0.0767902	0	0	0.0593167	0.00730189	0	0	0	0.0150648	0	0.00905879	0	0.0379507	0	0.00922765
Neisseria_subflava	0	0	0	0	0	0	0	0	0	0.0133096	0	0.0475943	0	0	0	0	0	0	0	0	0	0	0	0.19321	0.010008	0	0.210305	0	0	0.229253	0	0.0505336	0.0152656	0	0	0	2.22055	0	0	0	0	0	0	0	0	0	0.0316256	0	0
Lactobacillus_vaginalis	0	0	0	0	0	0	0.0170969	0	0	0	0	0	0	0	0	0	0	0	0	0	0	0	0	0	0	0	0	0	0	0	10.0778	0	0	0	0	0	0	0	0	0	0	0	0	0	0	0	0	0	0.0707453
Roseburia_faecis	0.0326307	0.217688	0	0	0	0.117469	0.22226	0	0.0788022	0.0106476	0.392031	0.0346141	0	0	0	0	0.0202112	0	0	0	0.177129	0.0452899	1.16732	0.441623	0.030024	0	0.132115	0.788043	0.69105	0.733608	0.0227574	0.0178354	0	0	0.518334	0.0766535	0.0500877	0.573394	0.0680229	0.0101138	0.00481614	0.012126	0	0.00392711	0	0	0.0316256	0.208801	0.0984282
Propionibacterium_granulosum	0	0	1.29032	0	0	0	0	0	0	0	12.609	0.393735	0	0	0.207152	0.351242	0.0353696	0.0366703	0	0	0	1.90217	0.0972763	0	0	0	0	0	0	0	0	0.00891769	0	0	0	0	0	0.0316356	0	0	0	0	0	0	0.00905879	0.0101353	0	0	0
Veillonella_parvula	0	0.0129137	0	0	0.00203712	0	0	0	0	0	0	0	0	0	0	0	0	0	0	0	0	0	0	0	0	0	0.00269622	0	0	0	0	0	0	0	0	0	0.0375657	0	0	0	0.00240807	0	0	0	0	0	0	0	0
Prevotella_melaninogenica	0	0	0	0	0	0	0	0	0	0	0	0	0	0	0	0	0	0.0183352	0	0	0	0	0	0	0	0	0	0	0	0	0	0	0	0	0	0	0.0208699	0	0	0	0	0	0	0	0	0	0	1.24507	0
Acinetobacter_lwoffii	0	0.029517	0	0	0	0	0	0	0	0	0.608049	0.0475943	0	0.306403	0	0	0.025264	0.550055	0.0197589	0.0245857	0.0637665	0.271739	0	0	0.110088	0.235425	0.0593168	1.57156	0.303388	0	0	0.151601	0	0	0	0	0	0	0	0	0.00963229	0	0.0602591	0.832548	0	0	0	0.479468	0.00922765
Coprococcus_eutactus	0.00652614	0	0	0.00204532	0	0	0	0	0	0.00532382	0	0	0	0	0	0	0	0	0	0	0	0	0.77821	0.19321	0	0	0.137507	0.923913	0.303388	0.100871	0	0	0	0	0	0	0.0125219	0	0	0	0	0	0	0	0	0	0.0442758	0	0
Eubacterium_biforme	0	0	0	0	0	0.117469	0	0	0	0	0	0	0	0	0.305277	0	0	0	0	0	0.0495961	0	0.194553	0	0	0	0.0754941	0.321558	0.2149	0.155892	0	0	0	0.0104297	0	0	0	0	0	0	0	0	0	0	0	0	0.0632511	0	0
Faecalibacterium_prausnitzii	0	0.0830166	0	0	0.00203712	0.117469	0.0854847	0	0	0	0.216017	0	0	0.00312656	0	0	0	0	0	0	0.170044	0	0.194553	0.0138007	0	0	0.062013	0	0.716332	0.302613	0.00758581	0	0	0	0	0	0	0.280766	0	0	0	0.00519687	0	0	0	0	0.0189753	0	0.00615176
Prevotella_copri	0	0	0	0.00204532	0	0.050344	0	0	0.118203	0	0	0	0	0	0	0	0	0	0	0	0.0141703	0	0	0.0276014	0	0	0	0.17663	0.029496	0.0917011	0	0	0	0	0	0.00365017	0.00417397	0.53385	0.0466937	0	0	0.00519687	0	0	0	0.0253383	0.151803	0	0.00307588
Pseudomonas_fragi	0	0.00184481	0	0	0	0	0	0	0.157604	0	0.152012	0.0605746	0.0851447	0.0156328	0.0109027	0.0390269	0	0	0.0395179	0	1.42412	0	0	0	0.060048	0.0495632	0.0754941	0	0	0.220083	0	0	0	0	0	0	0	0	0.00710974	0	0	0	0	0.00392711	0	0	0	0	0.0123035
Clostridium_perfringens	0	0	0	0	0	0	0	0	0	0	0	0	0	0	0	0	0	0	0	0	0	0	0.583658	0	0	0	0.0889752	0	0.990224	0.0366804	0	0	0	0	0	0	0.0667835	0	0	0	0	0	0	0	0	0	0.00632511	0	0
Paracoccus_marcusii	0	0.0442755	0	0	0	0.0167813	0	0	0	0.00532382	0	0.0216338	0	0.375188	0	0	0.257693	0.00916758	0.00987947	0	0	0	0	0.0414022	0.020016	0.477046	0	0.0498188	0.345525	0	0	0	0	0	0	0	0	0	0	0	0	0	0	0	0	0	0	0	0.00307588
Brevundimonas_diminuta	0	0.0940855	0	0	0	0	0	0.0773395	0	0.0106476	0	0	0	0.0125063	0.141736	0	0	0.330033	0.00987947	0.0147514	0	0.0815217	0	0.0828043	0.15012	0.092931	0	0	0.286533	0	0	0.0148628	0	0	0	0	0.00834794	0	0	0.00758534	0.00481614	0	0	0	0	0	0.00632511	0	0
Corynebacterium_bovis	0	0	0.16129	0	0	0	0	0	0	0	0	0	0	0	0	0	0	0	0	0	0	0	0	0	0	0	0	0	0	0	0	0	0	0	0	0	0	0	0	0	0	0	0	0	0	0	0	0	0
Pseudomonas_umsongensis	0	0.0147585	0	0	0	0	0	0	0	0	0	0.00432676	0	0.00937969	0.392499	0	0	0.0183352	0	0	0.0495961	0	0	0	0	0	0	0	0	0	0	0.0118903	0	0	0	0.00730034	0	0	0.0017294	0	0	0	0	0.0274898	0	0	0.00632511	0	0
Bifidobacterium_breve	0.0130523	0	0.537634	0	0	0.788723	0	0	0.788022	0.029281	0.0560045	0.00865351	0.00321301	0.0656578	0.0327082	0	0	0	0	0	0	0	0	0	0	0.0185862	0	0	0.029496	0.00917011	0	0	0	0	0.0575926	0	0.00834794	0.0197722	0	0	0.00240807	0	0	0	0	0	0.0126502	0.0154667	0
Coprococcus_catus	0	0	0	0	0	0	0	0	0	0	0	0	0	0	0	0	0	0	0	0	0	0	0	0	0.030024	0	0	0	0.720546	0	0	0	0	0	0.0383951	0	0	0	0	0	0	0	0	0	0	0	0.0126502	0	0
Bacillus_muralis	0	0	0	0	0	0	0	0	0	0	0	0	0	0.0531516	0	0	0	0	0	0	0	0	0	0	0	1.33201	0	0	0	0.100871	0	0	0	0	0	0	0	0	0	0	0	0	0	0	0	0	0	0	0
Prevotella_nanceiensis	0	0	0	0	0	0	0	0	0	0	0	0	0	0	0	0	0	0	0	0	0	0	0	0	0.010008	0	0	0	0	0	0	0	0	0	0	0	0.0125219	0	0	0	0	0	0.0150648	0	0	0	0.0506009	0	0
Rothia_aeria	0	0	0	0	0	0	0	0	0.512214	0	0	0	0	0	0	0	0	0	0	0	0	0	0	0	0.15012	0.0123908	0	0	0	0	0.00758581	0	0	0.0312891	0	0	0.684531	0	0	0	0	0	0	0	0	0.0912178	0	0	0
Lactobacillus_iners	0	0.0258274	0	0	0	0	0	0	0	0.00266191	0	0	0	0.0218859	0	0	0	0	0	0	0	0.0815217	0	0.110406	0.05004	0	0	0.475543	0	0	0	0.0505336	0	0	0.0575926	0	0	0	0	0	0	0	0	0	0	0	0	0	0
Lactobacillus_helveticus	0	0	0	0	0	0	0	0	0	0	0	0	0	0	0	0	0.0101056	0	0.00987947	0.0442543	0	0	0	0.207011	0.020016	0	0	0	0.143266	0	0	0	0	0	0	0	0	0	0	0.0556258	0	0	0	0	0	0	0	0	0
Staphylococcus_pettenkoferi	0	0	0	0	0	0	0	0	0	0	0	0	0	0	0	0	0	0	0	0	0	0	0	0	0	0.0557586	0	0	0.0421372	0	0	0	0	0	0.287963	0.0328515	0	0	0	0	0	0	0	0	0	0	0.0885515	0	0
Pseudomonas_viridiflava	0	0	0	0	0	0.0839067	0	0	0	0	0	0.0302873	0	0	0	0.182126	0.0101056	0	0	0	0	0.0724638	0	0	0.10008	0.030977	0	0	0	0	0	0.0267531	0	0	0	0	0	0	0	0	0	0	0	0	0	0	0	0	0
Actinobacillus_parahaemolyticus	0	0	0	0	0	0	0	0	0	0	0	0	0	0	0.425207	0	0	0	0	0	0	0	0	0.096605	0.040032	0	0	0	0	0	0	0.0386433	0	0	0	0	0.0584356	0	0	0	0	0	0	0	0	0	0	0	0
Acinetobacter_guillouiae	0.00652614	0	0	0	0	0	0.0170969	0	0	0	0	0	0	0	0	0	0	0	0	0	0	0	2.14008	0	0	0	0	0	0	0.201742	0	0	0	0	0.345556	0	0	0	0	0	0	0	0	0	0	0	0.0632511	0	0
Coprobacillus_cateniformis	0	0	0	0	0	0	0	0	0	0	0	0	0	0	0	0	0	0	0	0	0	0	0	0	0	0	0	0	0.303388	0	0	0	0	0	0	0	0	0	0	0	0	0	0	0	0	0	0	0	0
Anoxybacillus_kestanbolensis	0	0	0	0	0	0	0	0	0	0	0	0	0	0	0	0	0.21727	0.0916758	0	0	0	0	0	0	0	0	0	0	0	0	0	0.00297256	0	0	0	0	0	0	0	0	0	0	0	0	0	0	0	0	0
Bifidobacterium_adolescentis	0	0	0	0	0	0.0167813	0.102582	0	0	0.0186334	0	0	0	0	0	0	0	0	0	0	0	0	0	0	0.070056	0	0	0	0	0	0	0	0	0	0	0	0	0	0	0	0	0	0	0	0	0	0	0	0
Staphylococcus_epidermidis	0.0652614	0.791425	3.11828	0.0838583	0.10593	19.953	42.9646	5.95514	0.118203	0.135757	0.0640051	1.4062	0.00642601	0.312656	5.157	1.1578	0.0808448	2.50275	1.41276	0.801495	0.276321	5.59783	31.7121	11.8824	1.0008	0.489437	0.674054	1.02808	1.7824	13.5167	0.0265504	0.356708	0.00508854	0.146016	16.1643	5.02263	0.0166959	0.826479	0.153724	0.164349	0.154117	0.0138583	27.3878	0.494816	15.7261	0.116556	0.132827	2.33934	0.704377
Staphylococcus_aureus	0	0.00184481	0	0.0163626	0	0.117469	0	0	0	0	0	0	0	0	0	0	0	0	0	0	0	0	0	0	0.010008	0	0	0	0	0	0.00379291	0	0.915937	1.27242	0	0.981895	0	0.0237267	0	0	0.0120404	0	0	0	0.0271764	0	0.0189753	0	0.00307588
Staphylococcus_hominis	0.00652614	0.0442755	0	0	0.0101856	0	0.0170969	0	0	0	0.152012	0.0216338	0.0947837	0	0.0545137	0.0910628	0	0.678401	0	0.113094	0.0779368	0.00905797	2.62646	0	0.040032	0.0185862	0.0404433	0.0407609	0.0252823	0.651077	0.0265504	0.270503	0	0	0.0191975	0.116805	0.112697	0.434989	0.2033	0.0202276	0.0168565	0	0	0.0117813	0	0	0.0126502	0	0.00615176
Streptococcus_mitis/oralis	0.247993	0.763753	65.7527	92.9068	4.04368	8.74308	43.9391	1.46945	78.7628	99.5528	0.62405	3.65178	32.9285	10.8085	41.2342	18.3687	69.6377	21.2871	53.7937	86.0746	4.6337	6.05978	9.8249	28.1535	11.4692	10.0304	92.6097	89.3252	44.282	28.2072	62.803	37.4959	97.9086	96.6416	62.6224	35.622	56.0606	42.1346	25.2288	39.7851	58.7618	0.095276	2.30491	18.5163	58.1756	84.6146	95.5408	85.4806	92.3103
Streptococcus_salivarius	99.4649	90.5785	1.02151	0.0122719	94.9704	41.5338	8.41169	81.9026	12.4901	0.109138	2.68822	0.33316	44.0873	44.5535	17.3354	4.13685	9.65085	2.51192	0.671804	0.290112	89.9532	14.2301	1.16732	53.5054	3.52282	32.086	0.706409	0.584239	32.8122	50.5181	7.39238	50.1501	0.412172	0.0730079	0.172778	0.22266	21.7589	49.0668	68.1422	0.0606827	3.5495	99.7835	0.271166	0.168866	24.6761	11.4377	1.74573	0.502668	0.0123035
Streptococcus_lactarius	0	0.00922407	9.30108	6.75571	0.0325939	0	0.0170969	0	2.79748	0.0106476	0.00800064	0	0.0835382	0.0156328	0	0	0	0.00916758	0.0197589	0.0147514	0.00708516	0	44.5525	0.0276014	0.020016	0.0061954	0.0188735	0.163043	0.0252823	0.165062	0.0644794	0.095122	0	0	16.7595	41.5426	6.86201	0.0276811	0.0315134	50.8293	14.1691	0.00692917	30.2199	72.306	0.0181176	0.0253383	0.0189753	0.00386668	0.00922765
Streptococcus_peroris	0.00652614	0	0	0.0634051	0	0.234939	0	0	0	0	0	0	13.5187	0	0	0	0	0	0	0	0	0	0	0	0	0	0.00269622	0.144928	0	0	0	0	0	0	0.0191975	0.489122	0.00834794	0	0.0144116	4.86979	7.59506	0	0.451943	4.75573	0	0	0	0	0.00307588
Streptococcus_sanguinis	0	0	0	0	0	0	0	0	0	0	0	0	0.0530146	0.0312656	0.305277	0	0	0.192519	0	0.0245857	0	0	0	0.496826	0.05004	0	0	0	0	0	0.00379291	0.0356708	0	0	0	0	0.822272	0	0.0336271	0	0.0144484	0	0	0	0	0.0101353	0.0126502	0	0.00615176
Streptococcus_sinensis	0.0130523	0.0313618	0	0.00613597	0.00203712	0.0335627	0.256454	0	0	0.0106476	0	4.17965	0.0016065	1.62894	0.359791	0.273189	0	1.83352	3.89251	0.693318	0.23381	0	0.583658	0.0276014	0	1.23908	1.11084	1.05978	0.703691	1.46722	8.75024	4.68476	0.00254427	0.135586	0.15358	0	0.52592	1.70041	0.0451564	0.00505689	0.0216726	0.00346458	0.376619	0.0157085	0.045294	0.552374	0.0442758	0	1.75018
Other	0	0.127292	0	0	0	0.050344	0	0	0.236407	0.00798573	0	0.103842	0.0690796	0.20948	0	0.104072	0	0.330033	0	0.127846	0.651835	0.108696	0.194553	0	0.0900721	0.0991264	0.0727979	0.117754	0.65734	0.0825309	0	0.00297256	0	0	0	0.0365017	0	0	0.0737875	0.0176991	0.00481614	0	0	0.0157085	0	0	0	0	0.0246071
[truncated: 23 more columns]

## Sheet: Table S3
Taxon	AM24_t0_cDNA	AM24_t1_cDNA	AM28_t0_cDNA	AM28_t1_cDNA	AM31_t0_cDNA	AM31_t1_cDNA	C12_cDNA	C14_cDNA	C16_cDNA	C26_cDNA	C33_cDNA	C34_cDNA	C35_cDNA	C36_cDNA	C37_cDNA	C38_cDNA	C39_cDNA	C40_cDNA	C41_cDNA	C42_cDNA	C43_cDNA	C44_cDNA	C45_cDNA	C46_cDNA	C47_cDNA	C5_cDNA	C48_cDNA	C90_cDNA	C91_cDNA	SAM1_t0_cDNA	SAM1_t1_cDNA	SAM10_t0_cDNA	SAM10_t1_cDNA	SAM11_t0_cDNA	SAM11_t1_cDNA	SAM13_t0_cDNA	SAM15_t0_cDNA	SAM15_t1_cDNA	SAM17_t0_cDNA	SAM17_t1_cDNA	SAM18_t0_cDNA	SAM19_t0_cDNA	SAM19_t1_cDNA	SAM2_t0_cDNA	SAM2_t1_cDNA	SAM20_t0_cDNA	SAM21_t0_cDNA	SAM21_t1_cDNA	SAM22_t0_cDNA
Streptococcus_mitis/oralis	2.2935	0.34585	21.8513	94.8711	52.8291	9.53951	8.87737	7.25284	28.3746	95.2218	6.61914	22.4512	9.4286	10.9346	4.91619	21.0018	20.947	43.4447	82.0149	0.783532	0.722514	6.74126	26.1387	6.69308	2.29378	25.1813	22.0039	3.40584	2.37294	42.2991	2.03305	75.0378	82.4259	43.0084	11.0533	30.9728	9.91364	3.70501	6.11487	5.62768	0.0466625	0.516983	0.778472	45.2675	78.3241	64.1648	51.2465	60.2337	18.7952
Streptococcus_salivarius	71.6717	91.1561	0.227618	0.0202456	16.8831	73.7799	16.673	76.6675	48.8505	0.0102868	0.43279	59.7688	40.443	27.978	32.5367	31.0779	1.07263	0.89437	0.593299	96.8983	43.2145	2.18881	43.2592	33.575	45.8798	4.54845	5.89391	15.1981	30.2322	4.81984	72.6055	0.64165	0.0597895	0.027757	1.82486	29.9509	69.5444	44.7192	0.458401	27.6961	99.72	0.0408145	0.781272	13.4495	13.4494	18.9703	0.465108	0.298353	65.2264
Staphylococcus_epidermidis	1.07508	4.02915	10.3945	0.00674855	22.896	3.84489	71.8549	0.978681	0.893942	4.38048	37.71	0.0321149	8.34174	35.7972	7.65899	1.05434	11.9675	15.9564	7.65472	0.176179	42.5602	37.2797	17.552	22.2878	1.6734	7.23797	22.7898	7.64667	21.3279	0.0889861	1.74392	0.0201565	0.243144	48.7595	13.8273	0.324806	2.56098	0.506299	0.485534	0.696773	0.0909918	60.2921	0.302428	37.9832	0.248709	0.533944	10.1002	10.3616	13.3361
Rothia_mucilaginosa	0.0179179	0.06917	0.682853	0.0404913	1.4875	0.0969462	1.77774	9.77123	1.17588	0.0188592	0.687373	15.7305	32.9749	0	1.94081	0.081103	8.96414	11.5048	3.83899	0.0139089	0.218117	4.97203	0.163007	0.0927253	45.1165	3.33553	5.30452	0.820333	0.262392	42.4114	1.71349	0.629892	0.175383	0.501762	1.01041	10.932	7.22272	14.8593	4.19987	14.3661	0.00466625	2.53503	4.93405	0.0402679	0.0829029	5.47674	35.4011	4.93293	0.0138485
Streptococcus_lactarius	0.51962	0.00494071	0	4.92644	0.0171635	0.0349006	0.0189122	0.0187009	7.62601	0.00342894	0.229124	0	0.00917179	0.0610874	0.0400994	0	0	0.00677553	0	0	0	4.67832	0.00958865	0	0	0.0395517	0	0.0512708	0	0.838804	0	0.0167971	0.00398597	5.34429	12.1127	5.88207	0.0108287	0	69.9583	42.7746	0.00466625	2.94318	83.5009	0.0423872	0.0573943	0.0381388	0.0123324	0.0269191	0.0166182
Staphylococcus_aureus	0.0537538	0	6.9044	0	0.194519	0	0.026477	0	0.00229216	0.00171447	0	0	0	0	0	0.0308964	0	0.00677553	0	0	0.00681617	0.195804	0.0287659	0.00842957	0.0428554	0.0659196	1.96464	0.0073244	0.0513376	0.0423049	0.00608698	23.1582	16.1033	0.0170812	14.7061	0.00237085	0.0595576	0.0117744	0.0142804	0.00391446	0	0.00453494	0.0140013	0.1314	0.00637714	0	0	0.00897304	0.758898
Propionibacterium_acnes	1.68429	1.11413	15.4021	0.0506141	0.0514904	1.67135	0.228837	0.367785	2.21423	0.032575	5.68992	0.0846666	0.0321013	3.78742	16.5531	4.50701	2.66626	0.6369	0.721266	0.602717	0.265831	6.43357	2.60332	7.67934	1.02241	23.5201	6.4833	4.54113	7.54663	0	2.55958	0.00335942	0.151467	0.075798	5.81751	0.0497878	1.51331	1.25201	9.93488	0.416237	0.00233312	0.0544193	0.809274	0.180146	0.0829029	1.80015	1.34599	6.6064	0.171721
Lactobacillus_zeae	0.268769	1.59338	0	0.00337427	0	3.84876	0.00756487	0.168308	0	0	0.286405	0.075908	0.0229295	0	0.256636	28.9885	0	15.2653	0	0.0139089	0.0749778	0.258741	0.0575319	6.61721	0.291825	0.461437	0	7.74189	0.701614	0	0.286088	0.00335942	0.171397	0.00533789	19.2835	0.00237085	0.0243645	31.3709	0.0499814	0.127872	0.00933249	0.176863	4.3376	0	0.159429	0.0686499	0.0193795	0.0583247	0.0166182
Streptococcus_sinensis	0	0.0247036	0.0758725	0	0	0.00969462	0	0.00311682	0.0160451	0.00514342	0.159114	0.00291954	0.905714	0	0.360895	0.15062	0.36776	5.74565	0	0.064908	0.00681617	0.048951	0.119858	0	0.559161	0.184575	2.1611	0.131839	0	7.90372	8.42134	0	0.0239158	0.00213516	0.0765462	1.12852	1.24259	0.0627968	0	0.00913373	0.00233312	0.0906988	0.011201	0.101729	0.0637714	0.00762777	0	6.68267	0.0193879
Streptococcus_peroris	0.0179179	0	0	0.0168714	0	0	0.00756487	0.00311682	0.139822	0	0	0.192689	0	0	0	0	0	0	0	0	0	0	0	0	0	0	0	0	0	0.00145879	0	0	0	0.0523113	0.137783	0.0663837	0.00541433	0	7.39297	7.44269	0	0.0181398	0.795273	0.00423872	0	0	0	0.00224326	0
Acinetobacter_johnsonii	1.5947	0.237154	0.531108	0.0269942	0.0171635	0.14348	0.0661926	1.45867	0.529489	0.00857236	25.6937	0.0116782	0.0298083	12.8283	4.0741	0.683582	18.7404	0.670777	0.0697999	0.217905	0.00681617	4.03497	0.292454	2.17483	0.326517	1.43705	1.17878	2.91511	0.798585	0.00875274	0.188696	0	0.0637755	0.384328	1.72076	0.0355627	0.768835	0.160917	0.238483	0.00521927	0.0419962	0.0272097	0.565652	1.9265	0.0318857	0.244088	0.0951357	0.81879	0.124636
Staphylococcus_hominis	1.29009	0.101285	0	0	1.22433	0.719341	0.160753	0.299215	0.224632	0.058292	2.01757	0.221885	0.110061	0.0610874	1.25912	2.34426	2.60496	0.447185	0.0349	0.134452	2.88324	7.34266	0.0671205	2.84077	0.104077	0.804219	0.196464	2.732	15.7492	0.055434	4.61698	0.00671885	0.143495	0.258354	1.17881	4.93136	0.923144	0.651517	0.0314169	0.0300108	0.00466625	0.0408145	0.767271	0.0317904	0.0956572	1.045	0.156798	8.30679	0.0609334
Veillonella_dispar	1.21842	0.0172925	0	0	1.6763	0.0174503	0.00378243	0	0.0733491	0.00342894	0	0.595586	6.46152	0.549786	1.19496	0	0	2.75086	0	0.064908	0	0.020979	0.115064	0.0421479	1.41627	1.64799	0.785855	0.651871	0.404997	0.0816922	0.00608698	0.0974233	0	0.00320273	0.0275566	1.71412	2.61512	0	0.14566	0.549329	0	0.00453494	0.00280026	0.0105968	7.03399	0.129672	0.16913	0.0112163	0.0249273
Staphylococcus_petrasii	1.29009	0.0864625	0	0	0.486298	0.116335	0.0983433	0.0935046	0.16962	0.0411473	3.69145	0.204368	0.105476	0.0610874	1.3714	0.378481	2.51302	0.447185	0.0116333	0.120543	0.0340808	6.72727	0.0527376	3.7343	0.0571405	0.197759	0.392927	0.761737	14.6997	0.0423049	4.34002	0.023516	0.123565	0.181488	0.872627	4.54966	0.858172	0.58872	0.0299889	0.0260964	0.00233312	0.00906988	0.753269	0.00423872	0.08928	0.00762777	0.0810416	0.0583247	0.0498546
Corynebacterium_kroppenstedtii	5.78749	0.00494071	0	0.0101228	0	0.0077557	0.00378243	0	0	0	0	0	0.00687884	0	0.184457	0	0.22985	0.880818	1.3262	0.00463628	0	0	0.0239716	0.126444	0.0224481	1.67436	2.55403	0.0439464	0.0171125	0	0.00913047	0	0.0119579	1.04196	10.4133	0	0.032486	0.0156992	0.0214206	0.00130482	0	32.8602	0.0812075	0	0	0.0228833	0.00176177	0.0134596	0.0055394
Ruminococcus_gnavus	0.573374	0.00741107	0	0	0	0.0135725	0.00567365	0	0.343824	0	0.0381874	0	0.0137577	0	2.99142	1.51778	0	0.0542042	0	0.0370903	0	4.56643	0.963659	0	0	2.43902	1.57171	23.3795	0.650277	0	0.0152175	0	0.00398597	0.0309598	0.0153092	0.0047417	0.159723	0.0117744	0	0	0	0	0.0140013	0	0	0.122044	0.015856	0	0.581637
Neisseria_subflava	0.143343	0.0172925	32.7769	0.00674855	0.074375	0.0562288	0.0378243	0.14649	0.0664726	0.152588	1.55295	0.0233563	0.00687884	2.26023	0.73783	0.617928	1.10328	0.0474287	0.442066	0.157634	0.122691	0.72028	0.397929	0.809239	0.0653035	1.01516	0.196464	0.314949	1.19788	0	0.0973917	0.0285551	0.0119579	0.00747304	0.0857318	3.76491	0.146187	0.0706464	0.00428412	0.00260964	0.00466625	0.081629	0.0448041	0.0678196	0.00637714	1.09077	0.0440443	0.0740275	0.0581637
Pseudomonas_fragi	0	0.0247036	0	0	0.228846	0.114397	0.00756487	0.0374018	6.32177	0.00857236	0.273676	0.531356	0.00458589	0	0.392975	0.0386205	0	0.0745308	0	0.00927257	0.0204485	0.342657	0.0862978	2.48672	0.0285703	1.72709	1.17878	0.227056	0.0798585	0	0.0334784	0	0.0119579	0.00533789	0.0734844	0.030821	0.0758006	0.820283	0.0528375	0.00782891	0.0163319	0	0.0616057	0.0254323	0	0.0991609	0.0405208	0.060568	0.0221576
Lactobacillus_helveticus	0.627128	0.0197628	0	0	0	0.16287	0.0113473	0.62648	0.641804	0	0.763747	0.00583908	0.00229295	1.89371	0.930307	6.3801	0	0.0406532	0.0116333	0.0370903	0	0.293706	0.628056	0.328753	0	0.580092	0.196464	2.32916	0.359363	0	0.0639133	0	0	0.0298922	0.0796081	0	0.154308	0.0353232	0.0257047	0.00260964	0	0.00906988	0.187617	0.26704	0	0.953471	0.0105706	0.0246758	0.0443152
Brevundimonas_diminuta	0.358359	0.55336	1.13809	0.00337427	0.0457692	0.168686	0.0321507	0.292981	0.151282	0.00342894	4.42974	0	0	0	1.0907	0.0463446	0.965369	0.0271021	0	0	0.368073	0.125874	0.0239716	0.219169	0.00408147	0.90969	0	1.36966	0.131196	0	0.0821743	0	0.0438457	0.0106758	0.416412	0	0.140773	0.231563	0.496958	0.0182675	0.00933249	0	0.288427	0	0.0255086	0.198322	0.0317119	0.130109	0.0110788
Pseudomonas_stutzeri	1.32593	0.0839921	0	0	0	0.10858	0	0	0.291104	0.00171447	0.280041	0	0.00229295	0	4.17836	0.0926891	0.22985	0	0.0116333	0.0602717	0	0.706294	4.56899	2.95035	0.030611	1.25247	0	2.84919	0.108379	0.00583516	0.0152175	0	0.00398597	0.0096082	0.28169	0.0047417	0.944801	0.278661	0.00428412	0.0247916	0.00466625	0.00453494	0.165215	0	0	0.129672	0.0317119	0.163758	0.0664728
Roseomonas_mucosa	0	0.00988142	0	0	0	1.54338	0	0.0561027	0	0	0.0190937	0	0	0	5.93472	0.081103	7.41649	0.00677553	0	0	0.040897	0.202797	0	0.859816	0.0224481	1.23929	2.75049	0	0.00570418	0	0	0	0	0.0106758	0.532762	0.0213376	0	0.0039248	0	0.00521927	0	0	0	0	0	0.00762777	0	0	0
Haemophilus_parainfluenzae	0.967569	0.00988142	0	0	1.01836	0.41493	0.00567365	0.0124673	0.0527196	0.00342894	0.967413	0	0.0275154	0	0.665651	0.0231723	0	0.325225	0	0.152997	0	0.013986	0.105475	0.219169	0.0061222	0.145023	0.196464	1.02542	0.547601	0.00145879	0.00608698	0.2318	0.0398597	0.0096082	0.502143	0.206264	0.157016	0.0117744	0.0214206	0.00521927	0	0.00453494	0.0336031	0.00211936	0.00637714	0.78566	0.0123324	0.0830006	0.0110788
Lactobacillus_iners	1.16467	0.034585	5.38695	0	0	0.0833737	0.0189122	0.0374018	0.0733491	0	0.553717	0.0408735	0.00229295	0	0.457134	0.0270343	0.41373	0.0135511	0	0.032454	0.0136323	0.356643	0.345191	0.261317	0	0.896506	0.785855	0.498059	0.00570418	0	0.161305	0	0.115593	0.0106758	0.419473	0	0.0541433	0.227638	0.0299889	0.0326205	0	0	0.0896082	0.00211936	0.00637714	0.236461	0	0.127866	0.0304667
Acinetobacter_lwoffii	0.215015	0.0568182	0	0	0	0.077557	0	0.0374018	0	0	5.73447	0	0.00229295	0	1.02655	0.216275	0.352436	0.0203266	0.151233	0	0.129507	0.153846	0.0239716	1.39931	0.0836701	0.843771	14.7348	0.344247	0.125492	0	0.00913047	0	0.00797194	0.00640547	0.19902	0	0.0135358	0.102045	0.0142804	0.0104385	0.00699937	0.163258	0.0392036	0.114446	0.00637714	0	0.015856	0.0134596	0.0083091
Bifidobacterium_longum	0.340441	0	0	0.00337427	0.0114423	0.0310228	0.0321507	0	0.132945	0.00171447	0	0	0	0	1.87665	0	0	0	0	0.111271	0	0.244755	0.100681	0.0758661	0.0061222	0.711931	0.392927	2.7027	0.38218	0.00583516	0.651307	0	0.0159439	0.0224191	0.0642988	0.0260793	0.0920436	0.019624	0.0199926	0	0	0.00906988	0.0308028	0.00635809	0.00637714	0.259344	0.0211413	0.529409	0.0581637
Staphylococcus_pasteuri	0.0179179	0	0	0	0.120144	0	0.00189122	0.383369	0.128361	0.00514342	0.210031	0	0.0114647	0.549786	0.296736	0.0115861	0.306466	0	0	0.0417266	0.0204485	0.174825	0.263688	0.413049	0.132648	1.25247	0	3.66952	0.0342251	0	0.0608698	0	0.00398597	0.0224191	0.0826699	0.00711254	0.0270717	0.0156992	0.00856825	0.00130482	0	0	0.011201	0	0.00637714	1.81541	0.107468	0.0179461	0.0166182
Corynebacterium_simulans	0	0	0	0	0	0	0	0	0	0	0	0	0	0	0	0	17.9589	0.345552	0	0.00463628	4.98262	0	0.0191773	0.0252887	0	0.118655	0	0	0	0	0	0.0470319	0.00398597	0	0	0	0.0216573	0	0	0	0	0	0	0	0.00637714	0.00762777	0	0	0
Pseudomonas_alcaligenes	0	0.113636	3.18665	0	0	0.0349006	0	0.504925	0	0	0.216395	0	0	0	0.0400994	0.084965	0	0	0	0	0.122691	0	0.00958865	1.55104	0.0142851	0	0	0.0219732	0	0	0.012174	0	0	0.00213516	0.19902	0	0	0.0510224	0.0656899	0.00260964	0	0	0.201619	0.0847745	0	0	0	0.00224326	0.0083091
Veillonella_parvula	0.0895897	0.0271739	0	0	0.669375	0.00969462	0.0151297	0	0.00916863	0	0.101833	0.00875861	0.736036	0	0.0481193	0.0308964	0	0.25747	0	0.0370903	0	0.0979021	0.100681	0.059007	0.220399	0.210943	0.392927	0.153812	0.239576	0	0	0.0302348	0	0	0.0765462	0.293985	0.0351932	0.0156992	0.00285608	0	0	0	0	0.00211936	0	0.976354	0.00352355	0	0.0110788
Acinetobacter_schindleri	0	0.00247036	0	0	0	0.00387785	0	0	0	0	0.560081	0	0.00229295	0	0.473173	0.0270343	0	0.0338776	0	0	0	5.14685	0.0239716	0	0	0.0527357	0	1.89702	0	0	0	0	0	0	0	0	0.20033	0.0039248	0	0	0	0	0.00280026	0	0	0.0762777	0.221983	0	0.108018
Bifidobacterium_breve	0.412113	0	0	0	0.0171635	0	0.00378243	0.00935046	0.132945	0	0.0381874	0	0	0	0.72981	0	0	0	0	0.0695443	0	0.146853	0.278071	0	0	0.777851	0.392927	4.55578	0.467743	0	0	0	0	0.0234867	0	0.00237085	0.0135358	0	0	0	0	0	0.00280026	0	0	0.122044	0	0	0.127406
Coprococcus_eutactus	0.645046	0	0	0	0	0.0329617	0	0	0.369038	0	0	0	0.0114647	0	1.70022	0.0888271	0	0	0	0.0185451	0	2.48951	0.014383	0	0	2.88728	2.35756	1.04006	0.0513376	0	0	0	0	0.0106758	0	0.00237085	0.0406075	0	0	0	0	0	0	0	0	0.0152555	0	0	0.0221576
Streptococcus_rubneri	0	0.0148221	0	0	0	0	0	0	0	0.00171447	0.133656	0	0	0	0	0.0193102	0	0.0203266	0	0	0	0	0.00479432	0	0.0142851	0	0	0.153812	0.0741544	0.334063	0.00913047	0.00167971	0	0.00106758	0.0459277	1.83029	0	0	0.0285608	0.0104385	0	0	0.0532049	0.00211936	0.0382629	0	0	0	0.0083091
Streptococcus_sanguinis	0.627128	0.0148221	0	0	0	0.0930683	0	0.0374018	0	0.00342894	0.00636456	0	0.0137577	0	0.304756	0.0193102	0.766166	0	0	0.0509991	0.00681617	0.034965	0.546553	0.0337183	0.0510183	0.0263678	0	0	0.108379	0	0	0	0	0	0.266381	0.618791	0.20033	0.0235488	0.00571216	0	0	0	0.0168015	0.0275517	0.00637714	0.0228833	0.00880887	0	0.0055394
Corynebacterium_bovis	0	0	0	0	0	0	0	0	0	0	0	0	0	0	0	0	0	0	0	0	0	0	0	0	0.00204073	0	0	0	0	0	0	0	0	0	0	0	0	0	0	0	0	0	0	0.0593421	0	0	0	0	0
Pseudomonas_viridiflava	0	0.0123518	0	0	0	0.158992	0	0.327266	0	0	0.0190937	0	0.00458589	0	0	0.115861	0	0	0	0.00463628	0	0	0	0.58164	0	0	0	0	0	0.00145879	0.0273914	0	0.0119579	0	0.0642988	0	0	0.019624	0.00428412	0.00391446	0.00699937	0	0.0560052	0	0	0.0457666	0	0.118893	0
Propionibacterium_granulosum	0	0.0247036	0.0758725	0	0.0114423	0.0135725	0	0	0.0114608	0.00171447	0.0254582	0	0	0	0.136338	0.0154482	0	0	0	0.00463628	4.0488	0.195804	0.00479432	0.699654	0.00816293	0.171391	0	0.0659196	0.0456334	0	0.0182609	0	0	0.00213516	0.0642988	0	0	0	0	0	0	0.00453494	0.0140013	0	0.00637714	0	0.0140942	0	0
Rothia_dentocariosa	0.107508	0	0	0	0	0	0	0	0	0	0	0	0.00229295	0	0	0	0	0	0	0	0	0.027972	0.215745	0.0927253	0.00816293	0	0	0.0659196	0.062746	0.00145879	0.0304349	0	0	0	0.257195	1.25181	0.0189502	0.0039248	0.00142804	0.00391446	0	0.0498844	0	0.0551034	0	0.0152555	0	0.0157028	0
Streptococcus_gordonii	0	0.00494071	0	0	0	0.0232671	0	0	0	0	0.0509165	0	0.043566	2.68784	0.112278	0	0	0	0	0.032454	0	0	0.0910921	0	0.0102037	0.0395517	0	0	0.0456334	0	0	0.00671885	0	0.00106758	0	0.135138	0	0	0	0	0	0.00906988	0	0.0169549	0.0191314	0.129672	0.00528532	0.0650545	0.0055394
Kocuria_palustris	0	0.00494071	0	0	0	0	0.00378243	0.00935046	0.0802255	0	0.0891039	0	0.0229295	0	0.0641591	0.0231723	0	0	2.443	0	0	0.034965	0.0719149	0.337183	0.0387739	0.487805	0	0.0585952	0.0285209	0	0.0486959	0	0	0.00747304	0.101041	0.00237085	0.0351932	0.0117744	0.00999629	0.00652409	0	0.0226747	0.0420039	0	0	0.0457666	0	0	0
Ruminococcus_bromii	0.51962	0.00741107	0	0	0	0.025206	0	0.00311682	0.31861	0.00685789	0	0	0.00917179	0	0.376935	0	0	0	0	0.00927257	0	0.692308	0.119858	0	0.00204073	0.514173	1.17878	0.622574	0.0741544	0	0	0	0	0.0106758	0	0	0.0351932	0	0.00571216	0.00652409	0.00233312	0	0.00280026	0	0	0.0152555	0	0	0.0138485
Faecalibacterium_prausnitzii	0.716717	0.0518775	0	0	0	0.0077557	0.00378243	0	0.0275059	0	0	0.00291954	0.00458589	0	1.211	0.00386205	0	0.00677553	0	0	0	0.832168	0.0335603	0.134873	0	1.68754	0.392927	0.622574	0	0	0.0273914	0	0.00398597	0.00320273	0	0	0	0	0	0.00130482	0.00233312	0	0.00560052	0.00211936	0	0.00762777	0	0	0.0027697
Streptococcus_cristatus	0.0179179	0	0	0.0134971	0	0	0	0	0.00229216	0.0102868	0	0.00291954	0.00229295	0	0	0.111999	0.107263	0.00677553	0.0232666	0	0	0	0	0	0	0.0131839	0	0	0	0.570387	0	0.00671885	0	0.00320273	0.0183711	0.277389	0	0.0039248	0.00142804	0.00391446	0.00233312	0.00453494	0.00840077	0.0211936	0.114789	0.00762777	0.00352355	0.0179461	0.0027697
Rothia_aeria	0	0	0	0	0	0.0387785	0	0	0	0	0.0572811	0	0.00458589	0	0	0	0	0.0135511	0	0.0139089	0.00681617	0.041958	0.0862978	0.0505774	0.0857108	0	0	0.168461	0.0456334	0	0.00608698	0	0	0	0.0153092	0.796605	0	0	0.00571216	0	0	0.0226747	0.0308028	0	0	0.0762777	0	0	0.0249273
Prevotella_melaninogenica	0.197097	0	0	0	0	0.00193892	0	0	0	0	0	0	0	0	0.152378	0	0	0	0	0.00927257	0	0	0.0383546	0.0252887	0	0	0	0.036622	0.148309	0	0	0	0	0.00106758	0	0.0853505	0	0	0	0	0	0	0.011201	0	0	0.0381388	0.281884	0	0
Collinsella_aerofaciens	0	0.0148221	0	0	0	0	0.00378243	0	0.165035	0	0	0	0.00229295	0	0.553372	0.0115861	0	0	0	0	0	0.174825	0.105475	0.134873	0	0.0922874	0.196464	0.424815	0.165421	0	0.0365219	0	0.00398597	0.00533789	0.0244948	0	0.0433147	0.0039248	0.00571216	0.00130482	0.00233312	0	0.00560052	0	0	0	0.00528532	0.00448652	0.0166182
Paracoccus_marcusii	0.0537538	0.00741107	0	0	0	0.0562288	0	0.105972	0.0389667	0	0.0827393	0	0.142163	0	0.208517	0	0.260496	0	0	0	0	0.160839	0.00479432	0.0421479	0.0571405	0.395517	0	0.219732	0.0114084	0.00145879	0	0	0.00797194	0	0.0581751	0.00237085	0.0216573	0.0039248	0.00142804	0.00913373	0	0	0.0168015	0.023313	0.0127543	0.0228833	0.00528532	0.00448652	0
Streptococcus_agalactiae	0	0.00494071	0	0	0	0	0	0.00311682	0	0	0	0.00291954	0.0229295	0	0.264656	0	0	0	0	0	0	0	0	0	0.0122444	0	0	0	0	0.479942	0	0.00335942	0.00398597	0.00106758	0	0.030821	0.0081215	0	0.00285608	0.0469735	0.00466625	0	0	0.00635809	0	0	0.00352355	0	0.0027697
Acinetobacter_guillouiae	0	0	0	0	0	0.513815	0	0	0	0	0	0	0	0	0.0882188	0	0	0	0	0	0.00681617	0	0	0	0	0	0	0.0439464	0.199646	0	0	0	0	0.0565816	0.0336803	0	0	0.0039248	0	0	0.00233312	0	0	0	0	0	0	0.0179461	0
Streptococcus_alactolyticus	0	0	0	0	0	0	0	0	0.00229216	0.00171447	0	0	0	0	0	0	0	0	0	0	0	0	0	0.0252887	0.0061222	0	0	0.395517	0	0	0	0	0	0.00320273	0.214329	0	0.0189502	0	0	0	0	0	0	0	0	0	0	0.0157028	0.0083091
Blautia_obeum	0.591292	0	0	0	0	0	0.00189122	0	0.0962707	0	0	0	0	0	0.120298	0	0	0	0	0	0	0.272727	0.0335603	0.0168591	0	0.0922874	0.196464	0.937523	0.205351	0	0	0	0	0.0138785	0	0.00948339	0	0.0078496	0	0	0	0	0.00280026	0	0	0	0	0	0.0138485
Bifidobacterium_adolescentis	0	0	0	0	0	0	0	0	0.0825177	0.0120013	0	0	0	0	0.0320796	0	0	0	0	0	0.00681617	0.041958	0.014383	0.0252887	0	0.23731	0	0.314949	0.0513376	0	0.0243479	0	0	0	0	0	0.0379003	0.0117744	0.00285608	0.00130482	0.00466625	0	0	0	0	0.00762777	0.00176177	0	0.0110788
Eubacterium_biforme	0.949651	0	0	0	0	0.00387785	0	0	0.0504275	0	0	0	0	0	0.352875	0	0	0	0	0.00463628	0	0.286713	0.014383	0	0	0.395517	0.785855	0.336922	0.0855627	0	0	0	0	0.00213516	0	0.00237085	0.00541433	0	0	0	0	0	0	0	0	0.0686499	0	0	0.0055394
Bacillus_trypoxylicola	0.304605	0.00741107	0.91047	0	0.0400481	0	0	0.0903877	0.00229216	0	0.0127291	0.00875861	0.00229295	0.183262	0	0.0270343	0.04597	0.0271021	0.186133	0	0.00681617	0.013986	0.0239716	0.0252887	0.00408147	0.0263678	0	0.109866	0.0114084	0	0.00913047	0	0.00398597	0	0	0	0	0	0.00142804	0.00391446	0	0	0.0196018	0.00635809	0	0.0839054	0.00880887	0.0336489	0
Pseudomonas_veronii	0	0	0	0	0	0.0407174	0	0	0	0	0.178208	0	0.00229295	0	0.00801989	0.00386205	0	0	0	0	0	0.00699301	0	0.0168591	0	1.70073	0	0	0	0	0	0	0	0.00533789	0	0	0.00270717	0	0	0	0	0	0	0	0	0	0	0	0
Staphylococcus_equorum	0	0	0	0	0	0.0077557	0	0	0	0	0	0	0	0	0	0	0	0.00677553	0	0	0	0.0699301	0	0.109584	0.0122444	0.0131839	0.392927	0.0512708	0	0.00145879	0	0.00335942	0	0	0.128598	0	0	0	0	0	0	0	0	0	0	0	0	0	0.0166182
Streptococcus_anginosus	0	0.00494071	0	0	0	0.0135725	0.00945609	0	0	0	0	0	0	0	0	0.0231723	0	0	0	0.00463628	0	0	0.0431489	0	0	0	0	0	0	0.00291758	0	0	0	0	0.0336803	0.0497878	0	0	0	0.00130482	0	0	0	0	0	0	0	0	0
Other	0.250851	0.0790514	0.455235	0	0	2.31508	0	0.19636	0.1169	0	0.388238	0	0.0252224	0.366524	0.0962387	0.0424825	0	0.0135511	0.465333	0	0.102243	0.405594	0.110269	0.118014	0.267336	6.71061	0	2.34381	0.0855627	0	0.0243479	0.00167971	0	0.00640547	1.58298	0	0	0.102045	0.0999629	0.0130482	0	0	0.10641	0.0339098	0.00637714	0.00762777	0.0105706	0.0583247	0.055394
[truncated: 22 more columns]
